# Supplementary material for: BMP8 and activated brown adipose tissue in human newborns
Source: Nat Commun. 2021 Sep 6;12:5274. doi: 10.1038/s41467-021-25456-z (PMC8421355; doi:10.1038/s41467-021-25456-z)
Supplement: Supplementary file 4 — Source Data [file 41467_2021_25456_MOESM4_ESM.xlsx]

## Sheet: Fig. 1b
Deltoid Temp (ºC) vs. BAT Temp (ºC)	Males & Females		Deltoid Temp (ºC)	BAT Temp (ºC)
Pearson r			36.1	35.6
r	0.7537		36.9	36.3
95% confidence interval	0.7108 to 0.7911		35.8	35.2
R squared	0.5681		36.4	36.1
			36.8	35.8
P value			36.3	35.9
P (two-tailed)	<0.001		37	36.3
P value summary	***		36.8	36.4
Significant? (alpha = 0.05)	Yes		36.6	35.7
			36.4	36.2
Number of XY Pairs	449		36.1	35.7
			36.6	36.1
			36.3	36.1
			36.9	35.9
			36.5	35.5
			36.5	35.8
			36.2	35
			36.3	36.6
			36.2	36.5
			36.1	35.1
			36.7	36.7
			36.9	36.7
			36.2	35.6
			36.2	36.2
			36	35.5
			36.7	36.3
			35.9	35.4
			36.4	35.7
			35.4	34.9
			35.9	35.2
			35.9	35.2
			35.8	35.9
			36.4	35.8
			36.1	35.6
			36.1	35.3
			36.3	35.7
			35.6	35.3
			36.2	35.9
			36.1	35.4
			36.2	35.3
			36.1	35.3
			35.9	35.4
			36.2	35.6
			35.9	35.8
			35.8	35.4
			35.7	34.4
			36.2	35.7
			36.8	35.9
			35.9	35.8
			35.8	35.3
			35.6	35.3
			36.3	35.6
			35.7	35.3
			36.2	36.5
			35.8	34.9
			36	35.5
			36.2	35
			35.8	35.7
			36.4	35.7
			36	35.7
			35.9	35.2
			36	35.8
			35.5	35
			36	36.3
			35.8	35.3
			36.1	35.4
			35.8	35.1
			35.6	35.4
			36.1	35.6
			36.4	35.8
			35.4	35.3
			35.5	34.4
			36.1	35.8
			36.3	35.7
			35.9	35.8
			35.7	35.5
			35.7	35.1
			36.3	35.7
			35.7	35.2
			36.1	35.8
			35.6	34.5
			35.8	35.3
			35.8	35
			35.7	35.3
			36.4	35.7
			35.9	35.5
			35.8	35.3
			36	35.7
			35.2	34.9
			36.2	36.1
			35.6	35.4
			35.9	35.5
			35.1	35.2
			35.9	35.8
			36.2	35.5
			36	35.9
			35.4	35
			35.4	34.6
			35.9	35.8
			36.4	35.8
			36.1	35.5
			35.6	35.5
			35.6	34.8
			36.6	35.8
			35.6	34.9
			36.1	35.6
			35.6	34.7
			35.6	35.3
			35.7	35.4
			35.6	35.4
			36.2	35.4
			36.1	35.5
			35.7	35.1
			35.8	35.5
			35.6	35
			36.1	36
			35.5	35.3
			35.7	35.2
			35.4	34.9
			35.5	35.4
			36	35.5
			35.7	35.9
			35.6	35
			35.2	34.6
			35.9	35.4
			36.4	35.7
			35.7	35.6
			35.5	35.4
			35.5	35.1
			35.9	35.7
			35.5	34.9
			36.1	35.7
			35.5	34.7
			35.5	35.1
			35.7	35.3
			35.6	35.3
			36.2	35.5
			35.7	35.4
			35.7	35.3
			35.8	35.4
			35.2	34.9
			36.7	36.4
			35.6	35.3
			35.7	35
			35.2	34.7
			35.7	35.5
			35.9	35.1
			35.5	35.8
			35.6	35.1
			35.3	34.4
			35.8	35.4
			36	35.4
			35.7	35.6
			35.5	35.4
			35.4	34.6
			35.7	35.7
			35.9	34.6
			35.7	35.5
			35.3	34.6
			35.3	34.6
			35.7	35.5
			35.9	35.2
			36	35.2
			35.8	35.3
			35.7	35.2
			35.8	35.3
			35.3	34.9
			35.9	35.7
			35.6	35.5
			35.5	34.8
			35.5	34.5
			35.6	35.3
			35.8	35.2
			35.3	35.4
			35.2	34.7
			35.9	35.3
			36	35.6
			35.7	35.3
			35.3	35
			35.8	35.4
			35.9	35.5
			36.6	35.4
			36.3	35.6
			36.6	36.3
			36.9	36.7
			36.2	36.1
			37	37.4
			36.7	36.1
			36.7	36.7
			36.7	36.3
			36.3	35.7
			36.6	36.5
			36.6	35.8
			36.8	36.7
			36.4	35.6
			36.8	35.4
			35.8	34.9
			35.9	34.8
			36.1	35.5
			36.4	36.3
			36.1	36.2
			36.2	35.7
			35.9	36.3
			37	36.2
			35.4	34.7
			36.1	35.1
			35.9	35.3
			36.3	35.6
			36.5	35.8
			36	35.9
			36.6	36.4
			36.4	36
			36.2	35.8
			36.3	36.1
			35.9	35.1
			36.2	35.9
			35.7	35.4
			36.3	35.6
			36.5	35.6
			36.1	35.2
			36.1	35.5
			35.2	34.8
			35.8	35.5
			35.8	35.5
			36.4	35.9
			35.6	35.5
			35.8	35.7
			35.7	35.2
			36.2	36
			35.5	34.8
			36.3	35.1
			35.5	34.7
			36.1	35.3
			36.4	35.6
			35.7	36
			36.6	36
			36.1	35.9
			36.1	35.5
			36.1	36.2
			35.6	35
			36.2	35.8
			35.7	35.5
			36	35.7
			36.4	35.5
			36	35.3
			36.1	35.6
			35.1	35.1
			35.7	35.9
			35.7	35.5
			36.1	35.8
			35.4	35.3
			35.7	35.7
			35.6	34.8
			36.4	35.8
			35.4	34.9
			35.7	35.1
			35.3	35
			36.3	35.7
			36.4	35.9
			35.6	36
			36.5	35.7
			35.9	35.9
			35.9	35.5
			36.1	36.1
			35.6	35.1
			36.2	35.9
			35.6	35.5
			36	35.4
			36.3	35.7
			36.1	35.2
			35.9	35.4
			35.1	35.2
			35.7	35.5
			35.7	35.5
			36	36.3
			35.5	35.5
			35.8	35.5
			35.5	34.5
			36.2	35.7
			35.5	34.9
			35.9	35.3
			35.1	34.7
			35.9	35.5
			36	35.4
			35.6	36.1
			36.4	36
			36.3	36.1
			35.8	35.4
			36	36.1
			35.4	34.9
			36.3	35.7
			35.7	35.6
			36.1	35.3
			36.1	35.7
			36.1	35.3
			36	35.6
			35.1	35.1
			35.6	35
			35.7	35.5
			36.3	36.1
			35.5	35.3
			36.1	35.4
			35.5	34.5
			36.2	35.5
			35.1	34.8
			35.8	35.4
			35.4	34.6
			35.8	35.5
			36	35.8
			35.5	35.7
			36.1	35.9
			35.8	35.9
			35.7	35.3
			36	35.9
			35.3	34.8
			36	35.8
			35.7	35.5
			36.3	35.4
			36.1	35.3
			36	35.4
			35.1	34.9
			35.4	34.8
			35.4	35.5
			35.9	36.3
			35.3	35.3
			35.6	35.2
			35.2	34.4
			36.1	35.3
			35.2	34.8
			35.3	35
			35.5	34.3
			35.7	35.3
			36.4	35.6
			35.4	36
			36.4	35.8
			35.9	35.5
			35.8	35.2
			35.9	36.1
			35.2	35.1
			36	35.9
			35.4	35
			35.7	35.4
			36.2	35
			36	35.2
			35.7	35.2
			35.3	34.7
			35.3	34.7
			35.3	35.3
			36.1	35.6
			35.9	35.1
			35.5	35.2
			35.1	34.2
			35.9	35.2
			36.6	35.3
			37.1	36.8
			36.4	35.8
			36.5	36.5
			36.6	36.5
			36.6	36.1
			36.6	36.7
			36.1	36.3
			36.1	36.6
			36.6	36
			36.5	35.7
			36.7	36.4
			36.2	36.2
			36.5	36.1
			36.2	35.5
			36.7	36.4
			36.2	35.2
			37	36.2
			36.9	36.4
			37.3	37.3
			36.7	36.9
			36.8	35.9
			36.4	36.5
			36.1	36.7
			36	35
			36.5	36.4
			36.3	35.3
			36.1	35.1
			36.4	35.9
			36.3	36
			36.5	35.8
			36.1	36
			36.1	36
			36.1	35.4
			35.6	36
			36.5	35.6
			35.6	34.9
			36.2	35.7
			36	35.6
			36.4	36
			35.9	34.6
			36.2	36.2
			36.3	36
			36.8	36.7
			36.3	36.2
			36.5	35.9
			35.8	35.8
			35.8	35.6
			36.8	36.4
			37.1	36.6
			36	37.2
			36.8	36.8
			36.6	35.8
			36.6	36.2
			36.1	35.7
			36.4	36.3
			37	36.8
			35.6	35.3
			36	35.9
			36.9	37.1
			35.7	35
			36.8	36.1
			36.9	36.3
			36.7	36.6
			36.8	35.8
			37.3	36.5
			36.4	35.8
			37.7	37.7
			36.5	36.7
			36.8	36.1
			36.5	36.2
			36.4	36.8
			36.3	36.1
			36.5	36.6
			35.6	35.8
			36.3	35.8
			36.4	34.9
			36.3	35.9
			35.7	35.7
			36.1	35.7
			36.5	36.6
			35.2	35.2
			35.5	35.2
			36.6	36.3
			35.3	35.7
			36.5	35.6
			36.5	36.1
			36.5	36.3
			36.3	35.6
			36.9	36.2
			35.8	35.5
			37.1	37.4
			36.2	36.7
			36.7	36.1
			36.1	35.7
			36	36.1

## Sheet: Fig. 1c
Deltoid Temp (ºC) vs. BAT Temp (ºC)	Males		Deltoid Temp (ºC)	BAT Temp (ºC)
Pearson r			36.1	35.6
r	0.7357		36.9	36.3
95% confidence interval	0.6757 to 0.7861		35.8	35.2
R squared	0.5413		36.4	36.1
			36.8	35.8
P value			36.3	35.9
P (two-tailed)	<0.001		37	36.3
P value summary	***		36.8	36.4
Significant? (alpha = 0.05)	Yes		36.6	35.7
			36.4	36.2
Number of XY Pairs	270		36.1	35.7
			36.6	36.1
			36.3	36.1
			36.9	35.9
			36.5	35.5
			36.5	35.8
			35.9	35.4
			36.4	35.7
			35.4	34.9
			35.9	35.2
			35.9	35.2
			35.8	35.9
			36.4	35.8
			36.1	35.6
			36.1	35.3
			36.3	35.7
			35.6	35.3
			36.2	35.9
			36.1	35.4
			36.2	35.3
			36.1	35.3
			35.9	35.4
			35.7	35.3
			36.2	36.5
			35.8	34.9
			36	35.5
			36.2	35
			35.8	35.7
			36.4	35.7
			36	35.7
			35.9	35.2
			36	35.8
			35.5	35
			36	36.3
			35.8	35.3
			36.1	35.4
			35.8	35.1
			35.6	35.4
			35.7	35.2
			36.1	35.8
			35.6	34.5
			35.8	35.3
			35.8	35
			35.7	35.3
			36.4	35.7
			35.9	35.5
			35.8	35.3
			36	35.7
			35.2	34.9
			36.2	36.1
			35.6	35.4
			35.9	35.5
			35.1	35.2
			35.9	35.8
			35.6	34.9
			36.1	35.6
			35.6	34.7
			35.6	35.3
			35.7	35.4
			35.6	35.4
			36.2	35.4
			36.1	35.5
			35.7	35.1
			35.8	35.5
			35.6	35
			36.1	36
			35.5	35.3
			35.7	35.2
			35.4	34.9
			35.5	35.4
			35.5	34.9
			36.1	35.7
			35.5	34.7
			35.5	35.1
			35.7	35.3
			35.6	35.3
			36.2	35.5
			35.7	35.4
			35.7	35.3
			35.8	35.4
			35.2	34.9
			36.7	36.4
			35.6	35.3
			35.7	35
			35.2	34.7
			35.7	35.5
			35.9	34.6
			35.7	35.5
			35.3	34.6
			35.3	34.6
			35.7	35.5
			35.9	35.2
			36	35.2
			35.8	35.3
			35.7	35.2
			35.8	35.3
			35.3	34.9
			35.9	35.7
			35.6	35.5
			35.5	34.8
			35.5	34.5
			35.6	35.3
			35.9	35.5
			36.6	35.4
			36.3	35.6
			36.6	36.3
			36.9	36.7
			36.2	36.1
			37	37.4
			36.7	36.1
			36.7	36.7
			36.7	36.3
			36.3	35.7
			36.6	36.5
			36.6	35.8
			36.8	36.7
			36.4	35.6
			35.4	34.7
			36.1	35.1
			35.9	35.3
			36.3	35.6
			36.5	35.8
			36	35.9
			36.6	36.4
			36.4	36
			36.2	35.8
			36.3	36.1
			35.9	35.1
			36.2	35.9
			35.7	35.4
			36.3	35.6
			36.5	35.6
			36.1	35.2
			35.5	34.8
			36.3	35.1
			35.5	34.7
			36.1	35.3
			36.4	35.6
			35.7	36
			36.6	36
			36.1	35.9
			36.1	35.5
			36.1	36.2
			35.6	35
			36.2	35.8
			35.7	35.5
			36	35.7
			36.4	35.5
			36	35.3
			35.4	34.9
			35.7	35.1
			35.3	35
			36.3	35.7
			36.4	35.9
			35.6	36
			36.5	35.7
			35.9	35.9
			35.9	35.5
			36.1	36.1
			35.6	35.1
			36.2	35.9
			35.6	35.5
			36	35.4
			36.3	35.7
			36.1	35.2
			35.5	34.9
			35.9	35.3
			35.1	34.7
			35.9	35.5
			36	35.4
			35.6	36.1
			36.4	36
			36.3	36.1
			35.8	35.4
			36	36.1
			35.4	34.9
			36.3	35.7
			35.7	35.6
			36.1	35.3
			36.1	35.7
			36.1	35.3
			35.1	34.8
			35.8	35.4
			35.4	34.6
			35.8	35.5
			36	35.8
			35.5	35.7
			36.1	35.9
			35.8	35.9
			35.7	35.3
			36	35.9
			35.3	34.8
			36	35.8
			35.7	35.5
			36.3	35.4
			36.1	35.3
			35.2	34.8
			35.3	35
			35.5	34.3
			35.7	35.3
			36.4	35.6
			35.4	36
			36.4	35.8
			35.9	35.5
			35.8	35.2
			35.9	36.1
			35.2	35.1
			36	35.9
			35.4	35
			35.7	35.4
			36.2	35
			36	35.2
			36.6	35.3
			37.1	36.8
			36.4	35.8
			36.5	36.5
			36.6	36.5
			36.6	36.1
			36.6	36.7
			36.1	36.3
			36.1	36.6
			36.6	36
			36.5	35.7
			36.7	36.4
			36	35
			36.5	36.4
			36.3	35.3
			36.1	35.1
			36.4	35.9
			36.3	36
			36.5	35.8
			36.1	36
			36.1	36
			36.1	35.4
			35.6	36
			36.5	35.6
			36.8	36.4
			37.1	36.6
			36	37.2
			36.8	36.8
			36.6	35.8
			36.6	36.2
			36.1	35.7
			36.4	36.3
			37	36.8
			35.6	35.3
			36	35.9
			36.9	37.1
			36.3	36.1
			36.5	36.6
			35.6	35.8
			36.3	35.8
			36.4	34.9
			36.3	35.9
			35.7	35.7
			36.1	35.7
			36.5	36.6
			35.2	35.2
			35.5	35.2
			36.6	36.3

## Sheet: Fig. 1d
Deltoid Temp (ºC) vs. BAT Temp (ºC)	Females		Deltoid Temp (ºC)	BAT Temp (ºC)
Pearson r			36.2	35
r	0.7763		36.3	36.6
95% confidence interval	0.7106 to 0.8287		36.2	36.5
R squared	0.6027		36.1	35.1
			36.7	36.7
P value			36.9	36.7
P (two-tailed)	<0.001		36.2	35.6
P value summary	***		36.2	36.2
Significant? (alpha = 0.05)	Yes		36	35.5
			36.7	36.3
Number of XY Pairs	179		36.2	35.6
			35.9	35.8
			35.8	35.4
			35.7	34.4
			36.2	35.7
			36.8	35.9
			35.9	35.8
			35.8	35.3
			35.6	35.3
			36.3	35.6
			36.1	35.6
			36.4	35.8
			35.4	35.3
			35.5	34.4
			36.1	35.8
			36.3	35.7
			35.9	35.8
			35.7	35.5
			35.7	35.1
			36.3	35.7
			36.2	35.5
			36	35.9
			35.4	35
			35.4	34.6
			35.9	35.8
			36.4	35.8
			36.1	35.5
			35.6	35.5
			35.6	34.8
			36.6	35.8
			36	35.5
			35.7	35.9
			35.6	35
			35.2	34.6
			35.9	35.4
			36.4	35.7
			35.7	35.6
			35.5	35.4
			35.5	35.1
			35.9	35.7
			35.9	35.1
			35.5	35.8
			35.6	35.1
			35.3	34.4
			35.8	35.4
			36	35.4
			35.7	35.6
			35.5	35.4
			35.4	34.6
			35.7	35.7
			35.8	35.2
			35.3	35.4
			35.2	34.7
			35.9	35.3
			36	35.6
			35.7	35.3
			35.3	35
			35.8	35.4
			36.8	35.4
			35.8	34.9
			35.9	34.8
			36.1	35.5
			36.4	36.3
			36.1	36.2
			36.2	35.7
			35.9	36.3
			37	36.2
			36.1	35.5
			35.2	34.8
			35.8	35.5
			35.8	35.5
			36.4	35.9
			35.6	35.5
			35.8	35.7
			35.7	35.2
			36.2	36
			36.1	35.6
			35.1	35.1
			35.7	35.9
			35.7	35.5
			36.1	35.8
			35.4	35.3
			35.7	35.7
			35.6	34.8
			36.4	35.8
			35.9	35.4
			35.1	35.2
			35.7	35.5
			35.7	35.5
			36	36.3
			35.5	35.5
			35.8	35.5
			35.5	34.5
			36.2	35.7
			36	35.6
			35.1	35.1
			35.6	35
			35.7	35.5
			36.3	36.1
			35.5	35.3
			36.1	35.4
			35.5	34.5
			36.2	35.5
			36	35.4
			35.1	34.9
			35.4	34.8
			35.4	35.5
			35.9	36.3
			35.3	35.3
			35.6	35.2
			35.2	34.4
			36.1	35.3
			35.7	35.2
			35.3	34.7
			35.3	34.7
			35.3	35.3
			36.1	35.6
			35.9	35.1
			35.5	35.2
			35.1	34.2
			35.9	35.2
			36.2	36.2
			36.5	36.1
			36.2	35.5
			36.7	36.4
			36.2	35.2
			37	36.2
			36.9	36.4
			37.3	37.3
			36.7	36.9
			36.8	35.9
			36.4	36.5
			36.1	36.7
			35.6	34.9
			36.2	35.7
			36	35.6
			36.4	36
			35.9	34.6
			36.2	36.2
			36.3	36
			36.8	36.7
			36.3	36.2
			36.5	35.9
			35.8	35.8
			35.8	35.6
			35.7	35
			36.8	36.1
			36.9	36.3
			36.7	36.6
			36.8	35.8
			37.3	36.5
			36.4	35.8
			37.7	37.7
			36.5	36.7
			36.8	36.1
			36.5	36.2
			36.4	36.8
			35.3	35.7
			36.5	35.6
			36.5	36.1
			36.5	36.3
			36.3	35.6
			36.9	36.2
			35.8	35.5
			37.1	37.4
			36.2	36.7
			36.7	36.1
			36.1	35.7
			36	36.1

## Sheet: Fig. 1e
Neck Temp (ºC) vs. BAT Temp (ºC)	Males & Females		Neck Temp (ºC)	BAT Temp (ºC)
Pearson r			37.8	36.3
r	0.7303		37.5	36.4
95% confidence interval	0.6673 to 0.7829		37.1	35.7
R squared	0.5333		36.5	36.2
			37	35.7
P value			37.4	36.1
P (two-tailed)	<0.001		37.2	36.1
P value summary	***		37.4	35.9
Significant? (alpha = 0.05)	Yes		36.4	35.5
			37.1	35.8
Number of XY Pairs	255		37.8	36.7
			36.5	35.6
			37.8	36.2
			36.3	35.5
			38	36.3
			37.4	35.8
			36.9	35.6
			36.9	35.3
			37.1	35.7
			36.6	35.3
			36.9	35.9
			36.9	35.4
			37.3	35.3
			37.2	35.3
			36.7	35.4
			37.2	35.9
			37	35.8
			36.9	35.3
			36.7	35.3
			37.4	35.6
			37.8	35.7
			37.1	35.7
			36.3	35.2
			37.1	35.8
			36.6	35
			37.4	36.3
			36.9	35.3
			37.5	35.4
			36.9	35.1
			36.8	35.4
			37.4	35.7
			36.9	35.8
			37.1	35.5
			36.5	35.1
			37.1	35.7
			37.7	35.7
			36.7	35.5
			36.6	35.3
			36.8	35.7
			36.5	34.9
			37.2	36.1
			36.8	35.4
			37.4	35.5
			36.9	35.2
			36.8	35.8
			36.9	35.8
			36.7	35.5
			36.7	35.5
			36.2	34.8
			37.6	35.8
			37.4	35.4
			36.7	35.5
			36.4	35.1
			37.1	35.5
			37.1	35
			37	36
			36.5	35.3
			37.3	35.2
			36.5	34.9
			36.8	35.4
			37.7	35.7
			37	35.6
			37.4	35.4
			36.7	35.1
			37	35.7
			37.3	35.5
			36.7	35.4
			36.7	35.3
			36.1	35.4
			36.2	34.9
			37.4	36.4
			36.4	35.3
			37.1	35
			36.5	34.7
			36.9	35.5
			36.3	35.4
			37	35.6
			36.7	35.4
			36.3	34.6
			36.7	35.7
			37.5	35.2
			37	35.3
			36.8	35.2
			36.7	35.3
			36.2	34.9
			37.1	35.7
			37	35.5
			37	34.8
			36.3	34.5
			37	35.3
			36.6	35.6
			36.7	35.3
			36.7	35
			36.4	35.4
			38.8	37.4
			36.9	36.1
			37.7	36.7
			36.8	36.3
			37.1	35.7
			37.5	36.5
			37.2	35.8
			37.7	36.7
			36.2	35.6
			37.2	36.3
			37.2	36.2
			37.2	35.7
			37.1	36.3
			37.9	36.2
			38.3	36.4
			36.9	36
			37	35.8
			36.9	36.1
			37	35.1
			37	35.9
			37	35.4
			37.1	35.6
			37	35.6
			36	35.2
			36.8	35.9
			36.4	35.5
			37.2	35.7
			36.8	35.2
			37.4	36
			37.5	36
			37.1	35.9
			37	35.5
			37.1	36.2
			36.8	35
			37.5	35.8
			37.2	35.5
			37.8	35.7
			37	35.5
			36.8	35.3
			37	35.8
			36.5	35.3
			37.1	35.7
			36.4	34.8
			37.1	35.8
			36.9	35.7
			37.2	35.9
			36.8	35.5
			37.2	36.1
			37	35.1
			37.5	35.9
			37.3	35.5
			37.3	35.4
			37.2	35.7
			36.2	35.2
			37.5	36.3
			36.5	35.5
			36.6	35.5
			36.2	34.5
			37.5	35.7
			37.6	36
			37.2	36.1
			37	35.4
			37.2	36.1
			36.6	34.9
			37.8	35.7
			36.8	35.6
			36.8	35.3
			37.2	35.7
			36.6	35.3
			37.3	36.1
			36.3	35.3
			37	35.4
			36.7	34.5
			36.6	35.5
			37.4	35.9
			37	35.9
			36.9	35.3
			36.8	35.9
			36.6	34.8
			36.2	35.8
			36.9	35.5
			36.8	35.4
			36.1	35.3
			37.6	36.3
			36.5	35.3
			36.7	35.2
			36.4	34.4
			36.2	35.3
			37.3	35.8
			36.3	35.5
			36.7	35.2
			37.4	36.1
			36.9	35.1
			36.9	35.9
			36.3	35
			36.8	35.4
			36.5	35
			36.1	35.2
			37	35.6
			36.5	35.1
			37	35.2
			36.4	34.2
			36.5	35.2
			37.5	36.3
			37.4	36.6
			37.2	36
			36.4	35.7
			37.5	36.4
			37.4	36.2
			37.6	36.4
			38.1	37.3
			37.6	36.9
			36.4	35.9
			37.1	36.5
			37.4	36.7
			36.8	36
			37	36
			37.1	35.4
			36.5	36
			37.4	35.6
			37.6	36.2
			37.2	36
			37.8	36.7
			36.5	36.2
			36.9	35.9
			37	35.8
			36.4	35.6
			37.3	36.3
			37.8	36.8
			36.3	35.3
			36.5	35.9
			37.9	37.1
			38	36.5
			36.4	35.8
			38.7	37.7
			37.8	36.7
			37.3	36.1
			37.9	36.2
			38	36.8
			36.8	35.7
			38	36.6
			36.7	35.2
			37	35.2
			37.6	36.3
			37.2	36.2
			36.7	35.5
			38.6	37.4
			37.9	36.7
			37.3	36.1
			37.3	35.7
			37.6	36.1

## Sheet: Fig. 1f
Neck Temp (ºC) vs. BAT Temp (ºC)	Males		Neck Temp (ºC)	BAT Temp (ºC)
Pearson r			37.8	36.3
r	0.6489		37.5	36.4
95% confidence interval	0.5483 to 0.7310		37.1	35.7
R squared	0.4211		36.5	36.2
			37	35.7
P value			37.4	36.1
P (two-tailed)	<0.001		37.2	36.1
P value summary	***		37.4	35.9
Significant? (alpha = 0.05)	Yes		36.4	35.5
			37.1	35.8
Number of XY Pairs	158		37.4	35.8
			36.9	35.6
			36.9	35.3
			37.1	35.7
			36.6	35.3
			36.9	35.9
			36.9	35.4
			37.3	35.3
			37.2	35.3
			36.7	35.4
			37.8	35.7
			37.1	35.7
			36.3	35.2
			37.1	35.8
			36.6	35
			37.4	36.3
			36.9	35.3
			37.5	35.4
			36.9	35.1
			36.8	35.4
			37.7	35.7
			36.7	35.5
			36.6	35.3
			36.8	35.7
			36.5	34.9
			37.2	36.1
			36.8	35.4
			37.4	35.5
			36.9	35.2
			36.8	35.8
			37.4	35.4
			36.7	35.5
			36.4	35.1
			37.1	35.5
			37.1	35
			37	36
			36.5	35.3
			37.3	35.2
			36.5	34.9
			36.8	35.4
			37.3	35.5
			36.7	35.4
			36.7	35.3
			36.1	35.4
			36.2	34.9
			37.4	36.4
			36.4	35.3
			37.1	35
			36.5	34.7
			36.9	35.5
			37.5	35.2
			37	35.3
			36.8	35.2
			36.7	35.3
			36.2	34.9
			37.1	35.7
			37	35.5
			37	34.8
			36.3	34.5
			37	35.3
			38.8	37.4
			36.9	36.1
			37.7	36.7
			36.8	36.3
			37.1	35.7
			37.5	36.5
			37.2	35.8
			37.7	36.7
			36.2	35.6
			38.3	36.4
			36.9	36
			37	35.8
			36.9	36.1
			37	35.1
			37	35.9
			37	35.4
			37.1	35.6
			37	35.6
			36	35.2
			37.5	36
			37.1	35.9
			37	35.5
			37.1	36.2
			36.8	35
			37.5	35.8
			37.2	35.5
			37.8	35.7
			37	35.5
			36.8	35.3
			36.9	35.7
			37.2	35.9
			36.8	35.5
			37.2	36.1
			37	35.1
			37.5	35.9
			37.3	35.5
			37.3	35.4
			37.2	35.7
			36.2	35.2
			37.6	36
			37.2	36.1
			37	35.4
			37.2	36.1
			36.6	34.9
			37.8	35.7
			36.8	35.6
			36.8	35.3
			37.2	35.7
			36.6	35.3
			37.4	35.9
			37	35.9
			36.9	35.3
			36.8	35.9
			36.6	34.8
			36.2	35.8
			36.9	35.5
			36.8	35.4
			36.1	35.3
			37.3	35.8
			36.3	35.5
			36.7	35.2
			37.4	36.1
			36.9	35.1
			36.9	35.9
			36.3	35
			36.8	35.4
			36.5	35
			36.1	35.2
			37.5	36.3
			37.4	36.6
			37.2	36
			36.4	35.7
			37.5	36.4
			36.8	36
			37	36
			37.1	35.4
			36.5	36
			37.4	35.6
			37.3	36.3
			37.8	36.8
			36.3	35.3
			36.5	35.9
			37.9	37.1
			36.8	35.7
			38	36.6
			36.7	35.2
			37	35.2
			37.6	36.3

## Sheet: Fig. 1g
Neck Temp (ºC) vs. BAT Temp (ºC)	Females		Neck Temp (ºC)	BAT Temp (ºC)
Pearson r			37.8	36.7
r	0.815		36.5	35.6
95% confidence interval	0.7351 to 0.8726		37.8	36.2
R squared	0.6643		36.3	35.5
			38	36.3
P value			37.2	35.9
P (two-tailed)	<0.001		37	35.8
P value summary	***		36.9	35.3
Significant? (alpha = 0.05)	Yes		36.7	35.3
			37.4	35.6
Number of XY Pairs	97		37.4	35.7
			36.9	35.8
			37.1	35.5
			36.5	35.1
			37.1	35.7
			36.9	35.8
			36.7	35.5
			36.7	35.5
			36.2	34.8
			37.6	35.8
			37.7	35.7
			37	35.6
			37.4	35.4
			36.7	35.1
			37	35.7
			36.3	35.4
			37	35.6
			36.7	35.4
			36.3	34.6
			36.7	35.7
			36.6	35.6
			36.7	35.3
			36.7	35
			36.4	35.4
			37.2	36.3
			37.2	36.2
			37.2	35.7
			37.1	36.3
			37.9	36.2
			36.8	35.9
			36.4	35.5
			37.2	35.7
			36.8	35.2
			37.4	36
			37	35.8
			36.5	35.3
			37.1	35.7
			36.4	34.8
			37.1	35.8
			37.5	36.3
			36.5	35.5
			36.6	35.5
			36.2	34.5
			37.5	35.7
			37.3	36.1
			36.3	35.3
			37	35.4
			36.7	34.5
			36.6	35.5
			37.6	36.3
			36.5	35.3
			36.7	35.2
			36.4	34.4
			36.2	35.3
			37	35.6
			36.5	35.1
			37	35.2
			36.4	34.2
			36.5	35.2
			37.4	36.2
			37.6	36.4
			38.1	37.3
			37.6	36.9
			36.4	35.9
			37.1	36.5
			37.4	36.7
			37.6	36.2
			37.2	36
			37.8	36.7
			36.5	36.2
			36.9	35.9
			37	35.8
			36.4	35.6
			38	36.5
			36.4	35.8
			38.7	37.7
			37.8	36.7
			37.3	36.1
			37.9	36.2
			38	36.8
			37.2	36.2
			36.7	35.5
			38.6	37.4
			37.9	36.7
			37.3	36.1
			37.3	35.7
			37.6	36.1

## Sheet: Fig. 1h
Ear (outer) Temp (ºC) vs. BAT Temp (ºC)	Males & Females		Ear (outer) Temp (ºC)	BAT Temp (ºC)
Pearson r			35.6	36.3
r	0.5158		36.3	36.4
95% confidence interval	0.4183 to 0.6015		36	35.7
R squared	0.266		35	36.2
			35.7	35.7
P value			35.8	36.1
P (two-tailed)	<0.001		36.9	36.1
P value summary	***		35.7	35.9
Significant? (alpha = 0.05)	Yes		36.1	35.5
			36.1	35.8
Number of XY Pairs	249		36.4	36.7
			34.9	35.6
			34.9	36.2
			35.6	35.5
			36.7	36.3
			34.6	35.8
			35.4	35.6
			34.7	35.3
			34.6	35.7
			35.1	35.3
			35.2	35.9
			35.9	35.4
			34.7	35.3
			35.8	35.3
			34.8	35.4
			34.9	35.9
			34.6	35.8
			34.2	35.3
			35.4	35.3
			35.1	35.6
			36.1	35.7
			35	35.7
			34.9	35.2
			34.7	35.8
			34.6	35
			35.1	36.3
			35.7	35.3
			34.8	35.4
			35.6	35.1
			34.7	35.4
			34.6	35.7
			34.8	35.8
			34.2	35.5
			35	35.1
			34.7	35.7
			35.6	35.7
			33.7	35.5
			35.4	35.3
			34.3	35.7
			34.4	34.9
			35	36.1
			35.8	35.4
			35	35.5
			35.6	35.2
			34.9	35.8
			34.6	35.8
			34.4	35.5
			34.2	35.5
			34.8	34.8
			34.7	35.8
			34.9	35.4
			34.2	35.5
			35	35.1
			33.9	35.5
			34.6	35
			35.1	36
			35	35.3
			35	35.2
			35.4	34.9
			34.4	35.4
			35.5	35.7
			34.7	35.6
			33.9	35.4
			34.9	35.1
			34.5	35.7
			34.3	35.5
			33.8	35.4
			35.1	35.3
			35.4	35.4
			34.4	34.9
			35.6	36.4
			35.1	35.3
			34.1	35
			35.1	34.7
			34.5	35.5
			34.5	35.6
			33.6	35.4
			34.3	34.6
			33.8	35.7
			33.3	35.2
			33.8	35.3
			35.3	35.2
			33.5	35.3
			33.9	34.9
			34.8	35.7
			35.3	35.5
			33.9	34.8
			34.7	34.5
			34.4	35.3
			34.3	35.3
			33.3	35
			32.9	35.4
			37.4	37.4
			34.4	36.1
			36.8	36.7
			36.3	36.3
			35.7	35.7
			36.7	36.5
			35.2	35.8
			36.2	36.7
			35	35.6
			35.9	36.3
			34.9	36.2
			36.2	35.7
			35.2	36.3
			36.8	36.2
			35.3	36.4
			33.8	36
			35.7	35.8
			34.1	36.1
			35.1	35.1
			35.6	35.9
			34.3	35.4
			34.6	35.6
			34.8	35.6
			34.1	35.2
			35.1	35.9
			34.4	35.5
			35.6	35.7
			34.4	35.2
			34.6	36
			35.7	36
			33.8	35.9
			35.4	35.5
			34.5	36.2
			36	35
			34.9	35.8
			34.5	35.5
			34.9	35.7
			34.6	35.5
			34.6	35.3
			34.7	35.8
			34	35.3
			35.8	35.7
			34.6	34.8
			34.6	35.8
			34.8	35.7
			33.6	35.9
			35.3	35.5
			34.2	36.1
			34.9	35.1
			35.5	35.9
			34.3	35.5
			34.5	35.4
			35.1	35.7
			34.4	35.2
			35	36.3
			34.1	35.5
			35.7	35.5
			34.6	34.5
			34.5	35.7
			35.2	36
			35	36.1
			35.2	35.4
			34.3	36.1
			34.9	34.9
			35.8	35.7
			34.7	35.6
			34.4	35.3
			34.7	35.7
			34.4	35.3
			34.8	36.1
			34	35.3
			35.5	35.4
			34.4	34.5
			35.1	35.5
			35	35.9
			33.3	35.9
			34.9	35.3
			34.2	35.9
			35.5	34.8
			33.9	35.8
			34.9	35.5
			34.2	35.4
			34.3	35.3
			35	36.3
			33.6	35.3
			34.8	35.2
			34.2	34.4
			34.1	35.3
			34.9	35.8
			33.2	35.5
			35.4	35.2
			34.7	36.1
			35.2	35.1
			34.1	35.9
			34.2	35
			34.5	35.4
			34	35
			34.3	35.2
			34	35.6
			33.4	35.1
			34	35.2
			34.4	34.2
			34.5	35.2
			36.8	36.3
			36.5	36.6
			35.6	36
			35.7	36.4
			36	36.2
			35.3	36.4
			37.2	37.3
			36.2	36.9
			35	35.9
			35.7	36.5
			34.1	36.7
			34.6	36
			36	36
			34.1	35.4
			34.1	35.6
			35.6	36.2
			34.9	36
			36.2	36.7
			35.1	36.2
			35	35.9
			35.3	35.8
			34	35.6
			36.2	36.3
			35.9	36.8
			32.9	35.3
			33.6	35.9
			36	37.1
			37.4	36.5
			34.9	35.8
			37.1	36.7
			34.8	36.1
			35.7	36.2
			36.5	36.8
			35.5	35.7
			35.5	36.6
			33.2	35.2
			33.6	35.2
			34.6	36.3
			36.1	36.2
			34.8	35.5
			35.2	36.7
			34.2	36.1
			34.3	35.7
			35.1	36.1

## Sheet: Fig. 1i
Ear (outer) Temp (ºC) vs. BAT Temp (ºC)	Males		Ear (outer) Temp (ºC)	BAT Temp (ºC)
Pearson r			35.6	36.3
r	0.4389		36.3	36.4
95% confidence interval	0.3026 to 0.5576		36	35.7
R squared	0.1926		35	36.2
			35.7	35.7
P value			35.8	36.1
P (two-tailed)	<0.001		36.9	36.1
P value summary	***		35.7	35.9
Significant? (alpha = 0.05)	Yes		36.1	35.5
			36.1	35.8
Number of XY Pairs	156		34.6	35.8
			35.4	35.6
			34.7	35.3
			34.6	35.7
			35.1	35.3
			35.2	35.9
			35.9	35.4
			34.7	35.3
			35.8	35.3
			34.8	35.4
			36.1	35.7
			35	35.7
			34.9	35.2
			34.7	35.8
			34.6	35
			35.1	36.3
			35.7	35.3
			34.8	35.4
			35.6	35.1
			34.7	35.4
			35.6	35.7
			33.7	35.5
			35.4	35.3
			34.3	35.7
			34.4	34.9
			35	36.1
			35.8	35.4
			35	35.5
			35.6	35.2
			34.9	35.8
			34.9	35.4
			34.2	35.5
			35	35.1
			33.9	35.5
			34.6	35
			35.1	36
			35	35.3
			35	35.2
			35.4	34.9
			34.4	35.4
			34.3	35.5
			33.8	35.4
			35.1	35.3
			35.4	35.4
			34.4	34.9
			35.6	36.4
			35.1	35.3
			34.1	35
			35.1	34.7
			34.5	35.5
			33.3	35.2
			33.8	35.3
			35.3	35.2
			33.5	35.3
			33.9	34.9
			34.8	35.7
			35.3	35.5
			33.9	34.8
			34.7	34.5
			34.4	35.3
			37.4	37.4
			34.4	36.1
			36.8	36.7
			36.3	36.3
			35.7	35.7
			36.7	36.5
			35.2	35.8
			36.2	36.7
			35	35.6
			35.3	36.4
			33.8	36
			35.7	35.8
			34.1	36.1
			35.1	35.1
			35.6	35.9
			34.3	35.4
			34.6	35.6
			34.8	35.6
			34.1	35.2
			35.7	36
			33.8	35.9
			35.4	35.5
			34.5	36.2
			36	35
			34.9	35.8
			34.5	35.5
			34.9	35.7
			34.6	35.5
			34.6	35.3
			34.8	35.7
			33.6	35.9
			35.3	35.5
			34.2	36.1
			34.9	35.1
			35.5	35.9
			34.3	35.5
			34.5	35.4
			35.1	35.7
			34.4	35.2
			35.2	36
			35	36.1
			35.2	35.4
			34.3	36.1
			34.9	34.9
			35.8	35.7
			34.7	35.6
			34.4	35.3
			34.7	35.7
			34.4	35.3
			35	35.9
			33.3	35.9
			34.9	35.3
			34.2	35.9
			35.5	34.8
			33.9	35.8
			34.9	35.5
			34.2	35.4
			34.3	35.3
			34.9	35.8
			33.2	35.5
			35.4	35.2
			34.7	36.1
			35.2	35.1
			34.1	35.9
			34.2	35
			34.5	35.4
			34	35
			34.3	35.2
			36.8	36.3
			36.5	36.6
			35.6	36
			35.7	36.4
			34.6	36
			36	36
			34.1	35.4
			34.1	35.6
			36.2	36.3
			35.9	36.8
			32.9	35.3
			33.6	35.9
			36	37.1
			35.5	35.7
			35.5	36.6
			33.2	35.2
			33.6	35.2
			34.6	36.3

## Sheet: Fig. 1j
Ear (outer) Temp (ºC) vs. BAT Temp (ºC)	Females		Ear (outer) Temp (ºC)	BAT Temp (ºC)
Pearson r			36.4	36.7
r	0.627		34.9	35.6
95% confidence interval	0.4852 to 0.7366		34.9	36.2
R squared	0.3931		35.6	35.5
			36.7	36.3
P value			34.9	35.9
P (two-tailed)	<0.001		34.6	35.8
P value summary	***		34.2	35.3
Significant? (alpha = 0.05)	Yes		35.4	35.3
			35.1	35.6
Number of XY Pairs	93		34.6	35.7
			34.8	35.8
			34.2	35.5
			35	35.1
			34.7	35.7
			34.6	35.8
			34.4	35.5
			34.2	35.5
			34.8	34.8
			34.7	35.8
			35.5	35.7
			34.7	35.6
			33.9	35.4
			34.9	35.1
			34.5	35.7
			34.5	35.6
			33.6	35.4
			34.3	34.6
			33.8	35.7
			34.3	35.3
			33.3	35
			32.9	35.4
			35.9	36.3
			34.9	36.2
			36.2	35.7
			35.2	36.3
			36.8	36.2
			35.1	35.9
			34.4	35.5
			35.6	35.7
			34.4	35.2
			34.6	36
			34.7	35.8
			34	35.3
			35.8	35.7
			34.6	34.8
			34.6	35.8
			35	36.3
			34.1	35.5
			35.7	35.5
			34.6	34.5
			34.5	35.7
			34.8	36.1
			34	35.3
			35.5	35.4
			34.4	34.5
			35.1	35.5
			35	36.3
			33.6	35.3
			34.8	35.2
			34.2	34.4
			34.1	35.3
			34	35.6
			33.4	35.1
			34	35.2
			34.4	34.2
			34.5	35.2
			36	36.2
			35.3	36.4
			37.2	37.3
			36.2	36.9
			35	35.9
			35.7	36.5
			34.1	36.7
			35.6	36.2
			34.9	36
			36.2	36.7
			35.1	36.2
			35	35.9
			35.3	35.8
			34	35.6
			37.4	36.5
			34.9	35.8
			37.1	36.7
			34.8	36.1
			35.7	36.2
			36.5	36.8
			36.1	36.2
			34.8	35.5
			35.2	36.7
			34.2	36.1
			34.3	35.7
			35.1	36.1

## Sheet: Fig. 2b
		t=0			t=3			t=7			t=11
Subject 1
(female)
Subject 2
(male)

[truncated: 83 more sheets: Fig. 2c, Fig. 2d, Fig. 2e, Fig. 2f, Fig. 2g, Fig. 3a, Fig. 3b, Fig. 3c, Fig. 3d, Fig. 3e, Fig. 3f, Fig. 4a, Fig. 4b, Fig. 4c, Fig. 4d, Fig. 4e, Fig. 4f, Fig. 4g, Fig. 4h, Fig. 4i …]
